# Supplementary material for: Energy carbon emission structure and reduction potential focused on the supply-side and demand-side
Source: PLoS One. 2020 Oct 6;15(10):e0239634. doi: 10.1371/journal.pone.0239634 (PMC7537888; doi:10.1371/journal.pone.0239634)
Supplement: S1 Data — (XLSX) [file pone.0239634.s001.xlsx]

## Sheet: Input-output Tables of China 20
Intermediate Use Part of 2015 Input-Output Table
（Data are calculated at producers' prices in 2015)
(100 million yuan)
Input Output		代 码	中间使用																																											Finally using
			Agriculture, forestry, animal husbandry and fishery products and services	Coal mining products	Oil and gas production products	Metal ore mining and processing products	Non-metallic ore and other ore mining products	Food and tobacco	Textile	Textile clothing, shoes, hats, leather, down and its products	Wood products and furniture	Paper making, printing and cultural and educational sporting goods	Petroleum, coking products and nuclear fuel processing products	Chemical products	Non-metallic mineral products	Metal smelting and rolling products	Metal products	General equipment	Special equipment	Transportation equipment	Electrical machinery and equipment	Communications equipment, computers and other electronic equipment	Instrument and meter	Other manufactured products	Scrap waste	Metal products, machinery and equipment repair services	The production and supply of electricity and heat	Gas production and supply	Production and supply of water	Building	Wholesale and Retail	Transportation, warehousing and postal services	Accommodation and catering	Information transmission, software and information technology services	Financial	The real estate	Leasing and business services	Scientific research and technical services	Water conservancy, environment and public utilities management	Resident services, repairs and other services	Education	Health and social work	Culture, sports and entertainment	Public administration, social security	Total intermediate input	Final consumption expenditure
																																														Consumer spending			Government consumption expenditure
																																														Rural residents	Urban residents	Subtotal
Code		-	01	02	03	04	05	06	07	08	09	10	11	12	13	14	15	16	17	18	19	20	21	22	23	24	25	26	27	28	29	30	31	32	33	34	35	36	37	38	39	40	41	42	TIU	FU101	FU102	THC	FU103
Intermediate investment	Agriculture, forestry, animal husbandry and fishery products and services	01	1.38998e+08	184819	1799.78	55454.6	63971.2	4.25304e+08	9.29531e+07	1.39746e+07	2.70912e+07	1.95123e+07	25015	7.33295e+07	350207	184564	225975	77722.1	132997	42449.9	20623.8	0	0	2.65698e+06	57791.4	0	86653.3	1908.21	11313.3	1.84403e+07	265260	7.25906e+06	3.56748e+07	671942	6587.78	158428	5.33995e+06	2.12336e+06	6.78463e+06	817750	1.67128e+06	987509	368879	7874.38	8.75921e+08	6.33519e+07	1.17669e+08	1.81021e+08	1.0834e+07
	Coal mining products	02	35284.1	4.05229e+07	138605	605331	513286	976713	521821	183430	303017	1.64132e+06	2.16123e+07	2.25384e+07	1.80335e+07	2.80292e+07	992010	453310	356381	151785	120151	0	0	582024	266971	22923	7.38171e+07	3.9342e+06	12960.7	441126	3863.07	523618	22749	0	0	27371.1	11153.1	102024	145092	112811	192474	268900	43064.5	220915	2.1848e+08	1.70446e+06	949585	2.65405e+06	0
	Oil and gas production products	03	0	26129.8	272313	50057.2	41786.9	0	0	0	0	0	1.49571e+08	6.60831e+06	285979	235099	108565	61220.7	49349.2	56295.8	0	0	0	0	0	0	2.68306e+06	1.69679e+07	0	0	0	0	0	0	0	0	0	0	0	0	0	0	0	0	1.77017e+08	0	0	0	0
	Metal ore mining and processing products	04	0	136148	28.9261	1.86721e+07	279333	0	0	0	0	0	133118	5.76399e+06	3.08271e+06	1.7046e+08	2.50144e+06	220695	80303	34887.6	656046	0	0	11790.8	171038	8798.98	420.331	199202	0	0	0	0	0	0	0	0	0	50984.6	0	0	0	0	0	0	2.02464e+08	0	0	0	0
	Non-metallic ore and other ore mining products	05	4434.72	1.76441e+06	1.38269e+07	928003	1.98292e+06	620273	1545.9	8317.76	45011.1	637708	306.019	1.12345e+07	4.83629e+07	1.03369e+06	161439	43047	160962	86301.5	585085	0.531523	0	4167.6	7076.13	1344.45	421606	1571.3	350.679	1.22118e+07	0	10541.3	0	0	0	0	0	11539.6	1478.46	2715.72	127.332	237.052	2396.02	14.3673	9.41648e+07	0	0	0	0
	Food and tobacco	06	1.31671e+08	1.32047e+06	328184	1.45445e+06	955463	2.87333e+08	1.80064e+06	1.58642e+07	1.65363e+06	2.90705e+06	5.33461e+06	5.49962e+07	4.86657e+06	6.72267e+06	2.92465e+06	3.48572e+06	1.77304e+06	2.22259e+06	3.33099e+06	3.58153e+06	483893	856930	1.01294e+06	31757.5	2.69086e+06	422289	503240	7.82182e+06	4.02034e+06	1.22463e+07	9.70446e+07	2.81076e+06	2.33361e+06	2.74041e+06	1.16084e+07	3.00883e+06	982393	6.55647e+06	7.11604e+06	6.35418e+06	8.47227e+06	7.03664e+06	7.20682e+08	1.25031e+08	3.06677e+08	4.31708e+08	0
	Textile	07	142846	265354	9864.76	257261	101337	843977	1.75225e+08	1.29393e+08	3.76207e+06	1.68537e+07	172712	2.21347e+07	3.51551e+06	954644	1.30425e+06	434255	1.04015e+06	4.03739e+06	1.2863e+06	273432	81580.7	3.32772e+06	974938	32554.4	6390.14	1992.5	2860.25	1.15929e+06	234361	468314	1.58318e+06	22597.9	51869.9	276814	590867	551442	553339	724982	486278	3.96468e+06	322292	3.37797e+06	3.80804e+08	4.75355e+06	9.58128e+06	1.43348e+07	0
	Textile clothing, shoes, hats, leather, down and its products	08	343065	1.11618e+06	170577	686775	336446	1.1171e+06	2.0041e+06	5.452e+07	4.768e+06	2.64995e+06	466196	5.2005e+06	4.77876e+06	1.7638e+06	1.46827e+06	1.82933e+06	1.5309e+06	7.58201e+06	1.35695e+06	580408	189527	250731	225536	56160.5	546239	225417	206443	1.20925e+07	1.1445e+06	3.47258e+06	1.25344e+06	359643	3.87893e+06	1.39037e+06	1.00062e+07	308329	745700	1.00614e+06	88079.9	2.80873e+06	3.36125e+06	1.03414e+07	1.48227e+08	2.79242e+07	1.14692e+08	1.42616e+08	0
	Wood products and furniture	09	227237	5.68945e+06	10711.1	316506	141828	401030	566390	349813	8.89172e+07	6.80489e+06	189244	1.82127e+06	3.03294e+06	983368	3.63426e+06	2.36057e+06	1.1191e+06	5.81668e+06	1.0498e+06	397099	98818.5	915835	82271.8	41060.2	19650.9	17173.8	4545.36	5.07871e+07	444175	748818	219084	166117	461914	381415	399295	138247	188394	353886	592.26	5742.9	252341	2.04848e+06	1.81604e+08	6.42346e+06	1.72922e+07	2.37157e+07	0
	Paper making, printing and cultural and educational sporting goods	10	142690	394466	40697.2	752846	183126	1.26168e+07	1.42585e+06	2.88264e+06	2.55419e+06	1.04672e+08	272441	1.07259e+07	1.0953e+07	1.10311e+06	2.76612e+06	3.76475e+06	1.2977e+06	1.87336e+06	6.92368e+06	5.65286e+06	713472	503675	387577	81444.6	1.02092e+06	98629.7	87880.7	6.82874e+06	1.10492e+07	4.29368e+06	899881	1.18579e+07	2.14692e+07	3.19208e+06	4.79394e+07	3.69567e+06	974292	2.21796e+06	5.29237e+06	920493	5.74085e+06	9.16819e+06	3.09431e+08	1.00938e+07	4.40394e+07	5.41332e+07	0
	Petroleum, coking products and nuclear fuel processing products	11	9.3561e+06	1.27979e+06	7.49813e+06	4.75934e+06	3.63952e+06	681706	297198	216197	693856	655023	3.88421e+07	7.98984e+07	1.68138e+07	4.92264e+07	1.86103e+06	1.53076e+06	943040	1.09892e+06	966228	771417	106553	228574	668757	59042.9	1.81828e+07	1.2658e+06	49012.8	2.07689e+07	1.96271e+06	7.4253e+07	470155	329951	1.4578e+06	601225	2.2643e+07	6.53627e+06	938573	739293	953353	306183	197610	4.17292e+06	3.7792e+08	4.84691e+06	2.5433e+07	3.02799e+07	0
	Chemical products	12	9.74132e+07	6.87344e+06	1.51423e+06	9.25363e+06	6.96267e+06	1.79385e+07	3.76158e+07	2.20858e+07	2.0404e+07	4.86068e+07	1.67594e+07	6.51627e+08	5.96244e+07	2.01196e+07	2.54861e+07	1.6824e+07	1.6771e+07	4.01838e+07	5.5332e+07	4.18022e+07	2.85906e+06	5.79571e+06	5.54696e+06	399758	736477	449864	1.9982e+06	9.45256e+07	1.96866e+06	1.01053e+07	2.1948e+06	2.34008e+06	468143	723279	1.11186e+07	1.80531e+07	5.42373e+06	1.08444e+07	3.96139e+06	1.25991e+08	1.43398e+06	3.31325e+06	1.52345e+09	1.96102e+07	6.61964e+07	8.58065e+07	0
	Non-metallic mineral products	13	246852	1.18792e+06	49814.4	879725	2.19453e+06	4.63857e+06	359712	181229	1.77955e+06	1.13576e+06	3.10168e+06	1.01419e+07	1.3196e+08	2.30545e+07	5.32842e+06	3.98059e+06	1.68492e+06	9.62002e+06	1.86727e+07	9.27799e+06	2.23051e+06	551002	473223	67204.2	449348	31023.7	22725.4	3.92627e+08	58934.2	1.09349e+06	100011	160402	54565.9	62173.7	311809	827160	1.04038e+06	230729	504793	185928	382314	1.18062e+06	6.32122e+08	2.1637e+06	4.99349e+06	7.15719e+06	0
	Metal smelting and rolling products	14	12364.9	8.90025e+06	1.55468e+06	2.158e+06	1.09017e+06	135785	125994	132403	1.94732e+06	2.3397e+07	77854.7	1.04409e+07	1.49319e+07	3.96461e+08	1.25445e+08	7.8724e+07	3.993e+07	7.23229e+07	1.49649e+08	2.21124e+07	3.54351e+06	2.20685e+06	3.46591e+06	1.42185e+06	221473	158862	34537.2	2.36762e+08	50809.2	1.28752e+06	1226.26	83.551	0	1286.87	1365.19	487282	86869.9	358370	29739.8	10.4893	11979.3	29.4348	1.19968e+09	0	0	0	0
	Metal products	15	412017	6.68292e+06	346071	4.45373e+06	3.35279e+06	2.64718e+06	234739	690760	9.07861e+06	3.035e+06	360900	1.08192e+07	2.07827e+07	7.80988e+06	5.88195e+07	2.34848e+07	1.42445e+07	1.60498e+07	2.43855e+07	1.07284e+07	2.54364e+06	887216	431898	965028	211941	74983.7	726660	9.76917e+07	223725	2.38412e+06	173263	52073.8	58086.5	848231	1.64135e+07	1.18533e+07	358552	1.5641e+06	419597	64495.9	72070.7	736394	3.57173e+08	1.09819e+06	2.71684e+06	3.81503e+06	0
	General equipment	16	100408	6.85306e+06	861077	5.23681e+06	3.05184e+06	1.45224e+06	1.0021e+06	607238	2.38269e+06	1.39115e+06	3.98987e+06	1.08502e+07	1.72722e+07	2.50829e+07	1.53865e+07	1.14317e+08	3.83987e+07	4.47865e+07	2.51876e+07	3.97805e+06	2.28155e+06	801049	469386	769231	2.53956e+06	218486	177998	1.16728e+07	262075	7.80369e+06	86694	52582.2	400555	161207	401114	560463	223716	224261	231262	27195.5	36303	156154	3.51745e+08	141126	1.03094e+06	1.17206e+06	0
	Special equipment	17	7.37246e+06	7.32008e+06	2.25265e+06	6.16353e+06	6.56641e+06	1.53386e+06	1.7684e+06	2.04675e+06	1.29839e+06	2.88003e+06	1.92644e+06	5.80121e+06	6.16218e+06	4.38975e+06	6.79672e+06	3.31724e+06	4.60512e+07	1.99226e+06	3.06023e+06	3.57872e+06	1.50999e+06	155468	402640	246274	378013	138042	73914.1	1.20291e+07	12209.8	2.01532e+06	45286.4	18224	871895	253446	2761.02	59987.8	78566.5	132969	7462.7	9.77475e+06	6609.21	19635.5	1.50511e+08	332813	1.86031e+06	2.19312e+06	0
	Transportation equipment	18	1.1092e+06	294080	65758.9	929413	1.31666e+06	124074	17791.2	43544.9	27476.2	103601	269572	328944	4.63308e+06	470216	749888	6.8237e+06	1.06241e+07	2.70469e+08	204850	392078	155988	33465	187163	1.5117e+06	46933.9	20527.2	6696.3	2.48521e+06	3.04101e+06	6.88941e+07	304669	2.16944e+06	590729	84811	2.77468e+07	3.41144e+06	2.20164e+06	9.59043e+06	2263.08	328422	231396	5.87347e+06	4.27915e+08	1.57928e+07	1.13888e+08	1.2968e+08	0
	Electrical machinery and equipment	19	148859	1.78943e+06	236695	1.38203e+06	1.36682e+06	463803	216505	265149	332837	955787	1.01149e+06	2.92587e+06	1.87518e+06	1.6439e+06	2.25669e+06	3.45368e+07	1.44901e+07	2.54275e+07	1.01077e+08	3.72168e+07	4.27901e+06	589682	4.03164e+06	1.18248e+06	2.8113e+07	85697.5	34250.8	8.19199e+07	1.16382e+07	1.01209e+06	89075.4	1.4676e+07	98208.8	599449	2.56982e+07	8.72337e+06	1.43279e+06	3.24548e+06	8717.2	702995	301384	1.10836e+06	4.19189e+08	1.4531e+07	4.1807e+07	5.6338e+07	0
	Communications equipment, computers and other electronic equipment	20	33359.6	1.45802e+06	101229	331879	216081	115860	60016.7	132357	172038	1.97281e+06	1.21279e+06	2.13072e+06	531337	507885	723507	2.8888e+07	1.37893e+07	1.65101e+07	3.6547e+07	4.13447e+08	1.41783e+07	578854	42355.5	504160	431786	91500.4	21973.4	6.39868e+06	5.68785e+06	1.18468e+06	104566	3.81799e+07	784928	507840	2.73463e+07	2.46181e+07	288215	8.73121e+06	494610	286043	180811	1.39787e+06	6.50922e+08	1.0635e+07	4.90113e+07	5.96463e+07	0
	Instrument and meter	21	107754	93781.2	856328	130232	254994	111621	19585.6	4410.4	81989.3	102481	1.28169e+06	763938	577489	627135	816157	3.58809e+06	2.31218e+06	6.93613e+06	3.52609e+06	2.53071e+06	1.02573e+07	123229	1198.2	172771	1.51386e+07	189362	142980	1.32977e+06	26207.7	153516	3661.29	945338	10804.5	30677	72891.9	9.64097e+06	458847	685252	2.01759e+06	172194	200363	653097	6.71494e+07	1.43194e+06	5.11818e+06	6.55012e+06	0
	Other manufactured products	22	131396	705594	14160.5	37451	91651.2	67562.1	48176.9	1.51269e+06	29314.3	670840	205369	207808	193016	246081	283633	280073	305384	418556	261763	1.12464e+06	18469.7	1.09171e+06	2242.98	4325.75	35153.9	3243.84	507.86	1.76076e+06	27310.1	140158	79657.7	23573.4	261495	766099	1.0297e+07	2.76737e+06	521065	1.45263e+06	90.8172	58924.4	246183	3471.97	2.63966e+07	1.46333e+06	3.06465e+06	4.52798e+06	0
	Scrap waste	23	1378.3	44703.5	1395.54	4845.97	27356	76786	5425.04	14384.1	11757.3	6.40024e+06	8468.16	1.43994e+06	2.31562e+06	3.90892e+07	3.90781e+06	581604	59680.6	253040	11236.6	52788.8	28453	2372.13	4.84211e+06	0	0	0	0	0	0	0	0	0	0	0	0	0	0	0	0	0	0	0	5.91806e+07	0	0	0	0
	Metal products, machinery and equipment repair services	24	205353	235066	110191	293160	308000	294351	250978	161402	209118	254962	410473	1.24498e+06	1.47887e+06	1.26618e+06	527095	586151	384320	563850	408184	339482	42381	34501.2	71346	61861.5	2.11905e+06	123743	60338.7	495762	46659.3	1.06105e+06	13717.8	129529	19247	112293	41014.8	76129.6	65695.7	267288	41771.3	46229.6	21036.2	25119	1.45079e+07	0	0	0	0
	The production and supply of electricity and heat	25	7.19792e+06	1.06745e+07	4.09833e+06	1.23927e+07	5.20416e+06	5.29054e+06	6.51888e+06	1.74958e+06	3.79857e+06	6.29678e+06	1.3848e+07	6.21271e+07	2.83294e+07	6.86361e+07	1.85913e+07	7.37839e+06	4.14621e+06	5.34084e+06	5.89783e+06	5.37523e+06	411955	257506	1.89191e+06	340831	2.31217e+08	1.68516e+06	3.83259e+06	2.37137e+07	8.86242e+06	6.48697e+06	1.48149e+06	2.50437e+06	2.52582e+06	2.19359e+06	1.0738e+06	1.10074e+06	1.69694e+06	1.75189e+06	979082	1.30071e+06	429954	2.5296e+06	5.8116e+08	1.06672e+07	2.46627e+07	3.53299e+07	0
	Gas production and supply	26	9712.76	7701.11	10674.3	2049.8	5581.74	41746.8	6391.96	10614	2310.04	39993	923132	2.41929e+06	215863	520605	466187	868494	39716.3	7796.33	47974.7	69244.8	2468.73	113185	25319.7	784.351	1.23919e+06	9.49053e+06	7120.49	24902.5	27025.2	1.35203e+07	906019	12832.5	35547.1	1.38564e+06	170071	71062.2	294352	825858	307843	164562	116109	132165	3.4588e+07	5.30479e+06	1.73481e+07	2.26529e+07	0
	Production and supply of water	27	40516.3	181061	15399.7	273721	146194	713899	202546	106655	177228	297598	80752.9	1.2186e+06	844963	534863	287232	347590	121567	192174	258773	286288	35167.1	168987	275733	13184.2	1.17367e+06	37385.5	1.22125e+06	1.91192e+06	232290	270542	456350	36109	325594	326485	56658.5	152165	281033	510274	246336	230557	45143.4	282173	1.46166e+07	1.81607e+06	8.88524e+06	1.07013e+07	0
	Building	28	91308.6	874710	109788	418348	454366	1.16225e+06	307417	457228	461849	764205	988697	2.01399e+06	1.61588e+06	1.39274e+06	1.11179e+06	1.02394e+06	447703	1.06135e+06	813713	1.53119e+06	124641	89366.6	300877	34693.9	2.82754e+06	157380	206955	6.47832e+07	2.61579e+06	6.57469e+06	862164	1.09475e+06	4.01781e+06	1.33546e+07	1.22066e+06	1.34687e+06	1.57911e+06	940975	1.08047e+06	716308	738203	4.40317e+06	1.26173e+08	0	0	0	0
	Wholesale and Retail	29	1.23678e+07	5.30304e+06	680985	3.43175e+06	2.78815e+06	5.04321e+07	1.71628e+07	2.8468e+07	7.73993e+06	1.62462e+07	9.54151e+06	5.6113e+07	2.06158e+07	1.38183e+07	1.39382e+07	1.94298e+07	1.19683e+07	4.2391e+07	2.3803e+07	3.602e+07	2.99619e+06	1.85525e+06	1.60088e+06	446612	9.10326e+06	936165	515234	5.23698e+07	3.58255e+07	2.00107e+07	1.48193e+07	9.84774e+06	7.83142e+06	2.57969e+06	2.87569e+07	1.0348e+07	1.99026e+06	5.84571e+06	2.53869e+06	1.03513e+07	4.36426e+06	8.32102e+06	6.25514e+08	2.80897e+07	1.24274e+08	1.52363e+08	0
	Transportation, warehousing and postal services	30	1.16676e+07	7.60291e+06	493558	6.14535e+06	4.70872e+06	2.65759e+07	7.00496e+06	7.47013e+06	8.55825e+06	1.206e+07	1.0226e+07	4.72267e+07	3.21702e+07	2.85046e+07	1.48324e+07	1.69049e+07	1.00831e+07	2.14592e+07	1.63159e+07	1.35369e+07	2.20052e+06	1.05393e+06	3.0671e+06	334524	8.6332e+06	2.54066e+06	393478	8.53675e+07	3.7887e+07	1.3005e+08	5.03776e+06	5.27962e+06	1.70382e+07	4.26241e+06	3.56398e+07	1.1967e+07	3.36232e+06	5.25107e+06	7.33024e+06	4.1279e+06	4.31559e+06	2.7816e+07	7.06503e+08	1.72592e+07	6.43121e+07	8.15712e+07	1.87298e+07
	Accommodation and catering	31	1.02086e+06	1.58479e+06	121550	1.58861e+06	833723	4.43727e+06	1.02474e+06	1.17704e+06	1.34013e+06	2.03884e+06	758416	1.00622e+07	5.7219e+06	2.97615e+06	3.48874e+06	4.33013e+06	3.29215e+06	3.18831e+06	4.02531e+06	3.0642e+06	1.0576e+06	227360	571492	126197	1.52969e+06	437729	225857	1.44174e+07	6.87683e+06	1.4477e+07	489904	2.48959e+06	2.71164e+07	3.24244e+06	2.8071e+07	1.10584e+07	1.18439e+06	2.6712e+06	4.97145e+06	1.6041e+06	2.83189e+06	1.74645e+07	1.99217e+08	1.83729e+07	1.06105e+08	1.24478e+08	0
	Information transmission, software and information technology services	32	1.03282e+06	521409	75354.8	833764	489032	1.18614e+06	603079	1.01974e+06	690316	1.02134e+06	337892	2.78384e+06	2.45663e+06	1.40737e+06	1.55873e+06	2.24769e+06	1.18034e+06	888877	1.39504e+06	6.28457e+06	361286	82168.8	269281	46568.2	3.25365e+06	203668	440259	3.26875e+07	4.1365e+06	8.86576e+06	1.1448e+06	5.03912e+07	2.0417e+07	2.82449e+06	4.24421e+06	1.68749e+06	1.1102e+06	947262	3.68138e+06	3.87247e+06	1.27036e+06	1.3314e+07	1.83266e+08	1.18332e+07	5.20074e+07	6.38405e+07	0
	Financial	33	1.09266e+07	1.68696e+07	1.16353e+06	6.53434e+06	4.42742e+06	1.08251e+07	4.67775e+06	3.84556e+06	4.87696e+06	8.87507e+06	8.95308e+06	3.46627e+07	1.9911e+07	4.62532e+07	1.10838e+07	1.16889e+07	8.12085e+06	1.26935e+07	1.21269e+07	2.04676e+07	2.14641e+06	1.00745e+06	2.3955e+06	261083	3.56404e+07	5.1315e+06	2.31634e+06	7.28174e+07	4.24755e+07	7.22423e+07	3.23561e+06	1.3113e+07	5.95789e+07	6.05915e+07	4.33729e+07	1.34392e+07	5.2514e+06	3.94221e+06	7.90744e+06	3.52629e+06	1.88415e+06	1.13839e+07	7.22644e+08	2.2505e+07	1.40316e+08	1.62821e+08	1.61422e+06
	The real estate	34	18370.1	119710	18836.3	24356.3	62714.7	346277	161351	377859	304784	577114	166793	923648	781549	384009	585895	638650	397000	369285	611328	875495	233936	44775.2	136848	8561.31	58888.6	209987	6097.14	270023	6.90455e+07	3.8439e+06	3.27184e+06	9.9304e+06	4.95025e+07	2.62858e+07	7.54056e+06	2.41459e+06	428300	1.13219e+07	2.67572e+06	2.19259e+06	1.56616e+06	5.09005e+06	2.03824e+08	9.15467e+07	2.16189e+08	3.07736e+08	0
	Leasing and business services	35	398266	9.8068e+06	604562	5.5293e+06	3.18307e+06	1.67766e+07	2.11199e+06	5.1022e+06	3.22683e+06	9.92202e+06	5.71204e+06	3.59762e+07	1.22385e+07	9.81758e+06	7.87682e+06	1.18489e+07	7.09786e+06	1.55627e+07	1.29712e+07	1.43814e+07	1.16002e+06	347463	1.20155e+06	352779	3.56648e+06	721516	135394	2.10544e+07	1.24318e+08	1.25616e+07	3.11774e+06	1.91323e+07	6.38703e+07	3.03723e+07	4.52427e+07	8.64639e+06	1.77333e+06	4.09943e+06	1.63841e+06	398327	2.21272e+06	7.59806e+06	5.43666e+08	2.24907e+06	4.80871e+07	5.03362e+07	7.35495e+06
	Scientific research and technical services	36	5.50589e+06	2.53196e+06	729239	2.46992e+06	2.2143e+06	2.41953e+06	446373	1.09923e+06	1.15137e+06	1.91489e+06	471476	1.54202e+07	4.0799e+06	6.8158e+06	2.9205e+06	6.64464e+06	4.71573e+06	1.29523e+07	5.22897e+06	1.13327e+07	1.16247e+06	131648	166302	40221.1	3.02724e+06	86409.4	64543.7	9.39456e+07	3.07973e+06	1.14199e+06	5938.33	2.94105e+06	844022	96049.1	188084	4.65979e+07	222386	11045.6	1.14988e+06	153581	51776.7	151411	2.46324e+08	606829	3.20108e+06	3.80791e+06	7.75189e+07
	Water conservancy, environment and public utilities management	37	1.24963e+06	171273	43740.6	321548	357764	469107	751492	89508.5	83616.2	777198	330618	2.66467e+06	496581	1.13569e+06	185217	418298	122243	335110	266283	202297	29582.9	49335.7	50570	2117.87	2.3144e+06	108619	2.08447e+06	427004	717243	401047	71442.8	180587	788640	202103	3.22007e+06	105548	1.34564e+06	175611	120860	134659	159238	1.02257e+06	2.41832e+07	2.1651e+06	9.35868e+06	1.15238e+07	5.66674e+07
	Resident services, repairs and other services	38	821458	2.23463e+06	196589	384444	814345	2.0966e+06	431941	620760	621524	1.45623e+06	1.06266e+06	4.59944e+06	3.18671e+06	2.84878e+06	2.41366e+06	2.72726e+06	1.57516e+06	4.85916e+06	2.68728e+06	2.17484e+06	313778	112535	293223	40630.5	1.48211e+06	285012	236626	1.16239e+07	8.51217e+06	1.44445e+07	966532	961236	2.92858e+06	1.17595e+06	4.59068e+06	3.88166e+06	3.61075e+06	3.54943e+06	2.8131e+06	2.13188e+06	1.23319e+06	7.659e+06	1.1066e+08	7.058e+06	8.52431e+07	9.23011e+07	0
	Education	39	157781	349486	13063.4	130729	50786.4	247605	53182.4	99867.8	82283.7	145800	85896	476023	336015	168512	246417	271014	171863	259734	174410	184344	51868	23443.3	32326.6	18858.5	104126	38318.5	36122.3	1.52947e+06	871152	685447	101865	292467	3.36069e+06	271733	345310	583534	279332	195062	4.10368e+06	802475	170443	3.95404e+06	2.15566e+07	2.3618e+07	8.27418e+07	1.0636e+08	1.89702e+08
	Health and social work	40	139004	271166	10112.7	130596	127472	100516	59306.7	118953	90169.3	163409	1.10308e+06	299711	492907	568807	464904	634468	321688	487145	412520	164191	69927.7	8107.1	27961.8	0	419131	84839.6	2196.84	1.13499e+06	561303	519017	28940	2640.6	408575	3042.38	9991.97	45018.9	33946	85571.4	184380	3.01582e+06	74249.1	2.53682e+06	1.54166e+07	3.0418e+07	1.24201e+08	1.54619e+08	1.83492e+08
	Culture, sports and entertainment	41	48944.2	503386	53428.3	517220	188028	949053	393547	469959	401039	614704	261141	2.36489e+06	1.68459e+06	1.25191e+06	926584	1.42711e+06	654686	727668	1.08874e+06	966429	178435	79313.7	163858	24429.2	1.43898e+06	202897	155035	3.77597e+06	1.36922e+06	2.09639e+06	693114	1.18965e+06	8.68475e+06	1.52509e+06	1.39007e+06	992849	357041	690709	1.06453e+06	588615	4.33609e+06	5.29126e+06	5.17814e+07	6.08838e+06	3.20389e+07	3.81273e+07	2.15577e+07
	Public administration, social security and social organizations	42	613157	164767	55282.1	251793	96993.4	580704	139341	169318	222061	269406	108795	1.17536e+06	635112	904851	452543	596417	346020	2.32038e+06	619924	1.47558e+06	93032	43915.4	37305.5	82908.4	260663	46996.5	25207.9	1.57334e+06	842749	746325	92384.4	1.12952e+06	1.13334e+06	1.52244e+06	9.10079e+06	544998	206517	451848	561515	282151	160076	4.03734e+06	3.41732e+07	505358	3.37966e+06	3.88501e+06	4.03064e+08
	Total intermediate input	TII	4.41523e+08	1.54911e+08	3.87561e+07	1.01173e+08	6.11918e+07	8.84146e+08	3.58578e+08	2.97723e+08	2.01372e+08	3.10721e+08	3.02195e+08	1.2855e+09	5.12228e+08	9.69405e+08	3.45906e+08	4.1962e+08	2.62332e+08	6.53632e+08	5.23365e+08	6.76231e+08	5.82313e+07	2.78853e+07	3.6331e+07	9.81672e+06	4.57186e+08	4.71262e+07	1.60842e+07	1.55368e+09	3.90424e+08	5.09349e+08	1.77148e+08	1.95495e+08	3.03687e+08	1.65134e+08	4.32224e+08	2.12589e+08	4.85012e+07	9.31262e+07	6.68749e+07	1.88849e+08	4.7845e+07	1.73829e+08	1.40119e+10	5.91433e+08	2.06837e+09	2.6598e+09	970534166
Added value	Compensation of Employees	VA001	6.35107e+08	3.92201e+07	1.23053e+07	1.20288e+07	1.1552e+07	7.34362e+07	3.53852e+07	5.74796e+07	2.54264e+07	3.57915e+07	1.09368e+07	9.52364e+07	4.73715e+07	5.76784e+07	3.32187e+07	4.32329e+07	3.29277e+07	6.2892e+07	4.82916e+07	8.31646e+07	8.19938e+06	4.29477e+06	2.12549e+06	2.96643e+06	3.50155e+07	4.09773e+06	4.25262e+06	2.90763e+08	2.78576e+08	1.88487e+08	8.57101e+07	6.86149e+07	1.74314e+08	6.14326e+07	9.50776e+07	7.28685e+07	2.70842e+07	7.91479e+07	2.03833e+08	1.31062e+08	2.95956e+07	2.409e+08	3.5411e+09
	Net Taxes on Production	VA002	-39300200	1.96902e+07	1.07539e+07	9.86653e+06	5.67986e+06	8.10459e+07	1.22188e+07	1.36659e+07	9.33486e+06	1.24391e+07	4.61202e+07	5.5784e+07	2.24927e+07	3.05482e+07	1.3682e+07	1.63068e+07	1.23261e+07	3.15629e+07	1.86258e+07	1.13402e+07	2.21673e+06	987868	1.52156e+06	550606	1.51297e+07	1.42553e+06	-324913	6.59569e+07	1.56693e+08	-1.07721e+07	7.40569e+06	1.03875e+07	7.42534e+07	7.34177e+07	1.21491e+07	7.94275e+06	-1.06099e+06	9.8871e+06	-975502	1.0189e+06	2.89182e+06	-2.13863e+06	8.22748e+08
	Depreciation of Fixed Assets	VA003	2.06004e+07	1.04373e+07	1.36468e+07	5.097e+06	2.95507e+06	2.421e+07	9.59488e+06	7.31332e+06	6.00607e+06	1.01755e+07	7.94227e+06	4.37153e+07	1.96425e+07	3.43845e+07	9.82861e+06	1.21346e+07	9.48642e+06	1.77373e+07	1.40395e+07	1.99435e+07	1.80409e+06	1.01958e+06	1.17789e+06	512602	3.9255e+07	1.73403e+06	2.61301e+06	1.6246e+07	2.77744e+07	7.39411e+07	1.11115e+07	5.03552e+07	1.00934e+07	2.10262e+08	2.70987e+07	9.0439e+06	6.10814e+06	4.81273e+06	2.56444e+07	1.48781e+07	7.47775e+06	2.3235e+07	8.65089e+08
	Operating Surplus	VA004	1.26331e+07	3.05336e+06	8.97387e+06	1.04382e+07	6.62148e+06	8.14187e+07	2.10387e+07	2.19606e+07	1.55029e+07	2.28629e+07	1.71429e+07	8.18169e+07	4.11629e+07	3.16319e+07	2.55715e+07	3.26433e+07	2.2007e+07	6.05495e+07	3.93201e+07	3.70811e+07	6.28882e+06	2.5021e+06	3.00634e+06	838879	4.33553e+07	3.72161e+06	2.53473e+06	9.23927e+07	1.98824e+08	5.31541e+07	1.73097e+07	5.41796e+07	3.2006e+08	7.18981e+07	3.65024e+07	2.90781e+07	6.33504e+06	1.46968e+07	7.72302e+06	2.20846e+06	9.33385e+06	4.22998e+06	1.5736e+09
	Total Value-added	TVA	6.29041e+08	7.24009e+07	4.56799e+07	3.74305e+07	2.68084e+07	2.60111e+08	7.82376e+07	1.00419e+08	5.62702e+07	8.1269e+07	8.21422e+07	2.76553e+08	1.3067e+08	1.54243e+08	8.23008e+07	1.04318e+08	7.67472e+07	1.72742e+08	1.20277e+08	1.51529e+08	1.8509e+07	8.80431e+06	7.83128e+06	4.86851e+06	1.32756e+08	1.09789e+07	9.07544e+06	465358447	6.61867e+08	3.0481e+08	1.21537e+08	1.83537e+08	5.78721e+08	4.1701e+08	1.70828e+08	1.18933e+08	3.84664e+07	1.08545e+08	2.36225e+08	1.49167e+08	4.9299e+07	2.66226e+08	6.80254e+09
Total Inputs		TI	1.07056e+09	2.27312e+08	8.44359e+07	1.38604e+08	8.80002e+07	1.14426e+09	4.36816e+08	3.98142e+08	2.57643e+08	3.9199e+08	3.84337e+08	1.56205e+09	6.42897e+08	1.12365e+09	4.28206e+08	5.23937e+08	3.39079e+08	8.26374e+08	6.43642e+08	8.2776e+08	7.67403e+07	3.66896e+07	4.41623e+07	1.46852e+07	5.89942e+08	5.81051e+07	2.51596e+07	2.01904e+09	1.05229e+09	8.14159e+08	2.98685e+08	3.79032e+08	8.82407e+08	5.82145e+08	6.03052e+08	3.31522e+08	8.69677e+07	2.01671e+08	3.031e+08	3.38016e+08	9.7144e+07	4.40055e+08	2.08145e+10
[truncated: 9 more columns]

## Sheet:  Energy use in china in 2015
Energy use in china in 2015						Unit of measurement:10^4ton
Categories of energy	Total final consumption	Thermal power	Heating supply	Non-energy use	Flaming energy
Raw Coal	94027.5	176644	23370.2	8354.15	285687
Cleaned Coal	5854.3	31.82	56.03	663.69	5278.46
Other Washed Coal	10408.4	2643.02	669.11	433.43	13287
Briquettes	1905.21	—	—	—	1905.21
Coke	43774.9	5.92	276.03	1745.83	42311.1
Coke Oven Gas(108m3)	588.51	169.63	60.85	14.53	804.46
Blast Furnace Gas(108m3)	5522.55	1465.75	620.23	—	7608.53
Converter Gas(108m3)	356.9	113.46	45.4	—	515.76
Other Gas(108m3)	153.09	2.8	0.51	—	156.4
Other Coking Products	1077.23	—	—	392.67	684.56
Crude Oil	782.69	12.46	6.69	135.66	666.18
Gasoline	11367.9	0.17	0.07	9.33	11358.8
Kerosene	2663.71	—	—	1.94	2661.77
Diesel Oil	17280.4	22.36	6.22	27.5	17281.5
Fuel Oil	2123.73	31.52	165.13	131.74	2188.64
LPG	3578.56	—	3.27	233.99	3347.84
Refinery Gas	1576.01	50.42	131.71	34.2	1723.94
Other Petroleum Products	3688.06	12.34	29.61	1681.75	2048.26
Natural Gas(108m3)	1209.66	291.59	61.7	96.94	1466.01
LNG	2296.7	163.12	9.84	182.17	2287.49
